# Supplementary material for: Fucosylated Chondroitin Sulfates with Rare Disaccharide Branches from the Sea Cucumbers Psolus peronii and Holothuria nobilis: Structures and Influence on Hematopoiesis
Source: Pharmaceuticals (Basel). 2023 Nov 30;16(12):1673. doi: 10.3390/ph16121673 (PMC10748315; doi:10.3390/ph16121673)
Supplement: Supplementary file 1 [file pharmaceuticals-16-01673-s001.zip]

Archive with 1 entries (1 files):
- pharmaceuticals-2690387-supplementary.pdf
